# Supplementary material for: Can Hypertrophy of the Contralateral Testis Predict the Absence of a Viable Testis in Infancy with Cryptorchidism: A Prospective Analysis
Source: PLoS One. 2016 Mar 18;11(3):e0151528. doi: 10.1371/journal.pone.0151528 (PMC4798213; doi:10.1371/journal.pone.0151528)
Supplement: S1 File — (XLSX) [file pone.0151528.s001.xlsx]

## Sheet: Sheet1
	Patient Group	Age (months)	Age group	Testicular length (mm)	Testicular Volume (mm3)	Testicular Volume (ml)
	NVT	6.6	1	18.2	893.84	0.89384
	NVT	7.73	1	16.5	605.32	0.60532
	NVT	8.57	1	16.2	1075.91	1.07591
	NVT	9.23	1	15.4	646.4	0.6464
	NVT	9.37	1	15.7	526.98	0.52698
	NVT	9.5	1	17.7	709.82	0.70982
	NVT	9.6	1	16	823.68	0.82368
	NVT	10.2	2	16.7	508.01	0.50801
	NVT	10.43	2	18.9	780.47	0.78047
	NVT	11.13	2	18	786.89	0.78689
	NVT	11.2	2	18.3	1169.04	1.16904
	NVT	12.67	2	13.6	420.51	0.42051
	NVT	12.78	2	19	899.08	0.89908
	NVT	12.97	2	18	787.13	0.78713
	NVT	13.03	2	17	1060.8	1.0608
	NVT	13.63	2	16.4	693.45	0.69345
	NVT	14.13	3	14.4	512.78	0.51278
	NVT	14.3	3	19.2	871.69	0.87169
	NVT	14.37	3	20.8	1182.89	1.18289
	NVT	14.7	3	17.9	893.53	0.89353
	NVT	15.23	3	15	1076.4	1.0764
	NVT	15.5	3	18.9	824.52	0.82452
	NVT	15.6	3	20	1149.03	1.14903
	NVT	17.23	3	20.3	1198.89	1.19889
	UDT	6.3	1	15.9	533.48	0.53348
	UDT	6.63	1	16.5	935.91	0.93591
	UDT	6.9	1	10.8	390.59	0.39059
	UDT	7.67	1	14.1	285.64	0.28564
	UDT	7.73	1	16.6	551.36	0.55136
	UDT	8.1	1	15.1	503.44	0.50344
	UDT	8.5	1	13.5	364.6	0.3646
	UDT	8.53	1	14.4	576.47	0.57647
	UDT	8.77	1	13.3	400.41	0.40041
	UDT	8.77	1	16	680.6	0.6806
	UDT	9.33	1	13	548.91	0.54891
	UDT	10.8	2	16.8	905.82	0.90582
	UDT	10.9	2	14.7	583.27	0.58327
	UDT	11.7	2	11.7	222.58	0.22258
	UDT	12.57	2	14.1	486.25	0.48625
	UDT	12.7	2	14	523.98	0.52398
	UDT	12.7	2	14.6	466.47	0.46647
	UDT	12.93	2	16.2	540.98	0.54098
	UDT	13.4	3	16	698.88	0.69888
	UDT	14.3	3	15.9	514.3	0.5143
	UDT	15.03	3	17.7	790.66	0.79066
	UDT	15.13	3	13.3	350.59	0.35059
	UDT	17.53	3	10.2	297.29	0.29729
	UDT	17.77	3	15.1	621.88	0.62188
	Control	6.8	1	15.8	565.5	0.5655
	Control	6.8	1	15.7	757.78	0.75778
	Control	7.03	1	15.7	589.03	0.58903
	Control	7.03	1	15.3	543.47	0.54347
	Control	7.8	1	12.9	433.4	0.4334
	Control	7.8	1	12.6	344.05	0.34405
	Control	9.7	1	15.7	825.55	0.82555
	Control	9.7	1	16.5	816.82	0.81682
	Control	10.27	2	10.7	309.8	0.3098
	Control	10.27	2	10.8	363.58	0.36358
	Control	10.63	2	15.2	621.02	0.62102
	Control	10.63	2	15	586.87	0.58687
	Control	12.83	2	10.9	301.54	0.30154
	Control	12.83	2	14	349.44	0.34944
	Control	12.87	2	11.4	390.54	0.39054
	Control	12.87	2	8.8	292.13	0.29213
	Control	16.2	3	11.7	346.06	0.34606
	Control	16.2	3	10.3	300.42	0.30042
	Control	16.73	3	13	648.96	0.64896
	Control	16.73	3	15	546	0.546
	Control	17.17	3	12.5	594.88	0.59488
	Control	17.17	3	10.4	452.43	0.45243
	Control	17.97	3	14.8	377.1	0.3771
	Control	17.97	3	16.5	390.39	0.39039
